# Supplementary material for: Nicotinamide Mononucleotide Administration Prevents Doxorubicin-Induced Cardiotoxicity and Loss in Physical Activity in Mice
Source: Cells. 2022 Dec 27;12(1):108. doi: 10.3390/cells12010108 (PMC9818647; doi:10.3390/cells12010108)
Supplement: Supplementary file 1 [file cells-12-00108-s001.zip]

Archive with 1 entries (1 files):
- cells-2085354-supplementary.pdf
